# Supplementary material for: Novel Mammalian orthorubulavirus 5 Discovered as Accidental Cell Culture Contaminant
Source: Viruses. 2019 Aug 23;11(9):777. doi: 10.3390/v11090777 (PMC6783914; doi:10.3390/v11090777)
Supplement: Supplementary file 1 [file viruses-11-00777-s001.zip]

Archive with 9 entries (9 files):
- viruses-563475-supplementary/Feehan PIV5 Supplemental Figure A.eps
- viruses-563475-supplementary/Feehan PIV5 Supplemental Figure B.eps
- viruses-563475-supplementary/Feehan PIV5 Supplemental Figure C.eps
- viruses-563475-supplementary/Feehan PIV5 Supplemental Figure D.eps
- viruses-563475-supplementary/Feehan PIV5 Supplemental Figure E.eps
- viruses-563475-supplementary/Feehan PIV5 Supplemental Figure F.eps
- viruses-563475-supplementary/Feehan PIV5 Supplemental Figure G.eps
- viruses-563475-supplementary/Feehan PIV5 Supplemental Figure H.eps
- viruses-563475-supplementary/viruses-563475-Supplemental Material and Methods.docx
